# Supplementary material for: Association of Functional Gastrointestinal Disorders with Adolescent Idiopathic Scoliosis
Source: Children (Basel). 2024 Jan 18;11(1):118. doi: 10.3390/children11010118 (PMC10814149; doi:10.3390/children11010118)
Supplement: Supplementary file 1 [file children-11-00118-s001.zip]

Archive with 1 entries (1 files):
- children-2796566-supplementary.pdf
